# Supplementary material for: Is There a Relationship Between Movement and Sleep Disturbances in Essential Tremor?
Source: Brain Sci. 2026 May 7;16(5):504. doi: 10.3390/brainsci16050504 (PMC13204725; doi:10.3390/brainsci16050504)
Supplement: Supplementary file 1 [file brainsci-16-00504-s001.zip]

Archive with 1 entries (1 files):
- brainsci-4263058-supplementary.pdf
